# Supplementary material for: Measurement bias detection with Kronecker product restricted models for multivariate longitudinal data: an illustration with health-related quality of life data from thirteen measurement occasions
Source: Front Psychol. 2014 Sep 23;5:1022. doi: 10.3389/fpsyg.2014.01022 (PMC4172147; doi:10.3389/fpsyg.2014.01022)
Supplement: Supplementary file 1 [file DataSheet1.ZIP]

Archive with 1 entries (1 files):
- script artikel 2.R
