# Supplementary material for: Measurement bias detection with Kronecker product restricted models for multivariate longitudinal data: an illustration with health-related quality of life data from thirteen measurement occasions
Source: Front Psychol. 2014 Sep 23;5:1022. doi: 10.3389/fpsyg.2014.01022 (PMC4172147; doi:10.3389/fpsyg.2014.01022)
Supplement: Supplementary file 1 [file DataSheet1.ZIP › script artikel 2.R]

#################################################################################################################################
#################################################################################################################################
# 
#	STEP 1 : MEASUREMENT MODEL
#
#################################################################################################################################
#
# 	MEASUREMENT MODEL WITH KRONECKER-PRODUCT CONSTRAINTS ON RESIDUAL FACTORS
#	SCALING IN LAMBDA AND TAU 
#	(AT THIS STAGE SCALING IN LAMBDA AND TAU IS EQUIVALENT TO SCALING IN PHI AND KAPPA)  
#
#################################################################################################################################
#################################################################################################################################

title = "MEASMOD"

# note that variable 'varcov' contains the 104x104 variancie-covariance matrix
# and the variable 'means' contains the 104x1 means vector
obs =  mxData(observed = varcov, type = "cov",  means=means, numObs = 682)

# note that starting values were provided using separate text-files
# current syntax uses default starting values provided by OpenMx

matrixL = 	mxMatrix(
		type = 'Full',
		nrow = 104,
		ncol = 26,
		free = c(	FALSE,FALSE,FALSE,FALSE,FALSE,FALSE,FALSE,FALSE,FALSE,FALSE,FALSE,FALSE,FALSE,FALSE,FALSE,FALSE,FALSE,FALSE,FALSE,FALSE,FALSE,FALSE,FALSE,FALSE,FALSE,FALSE,
				TRUE,FALSE,FALSE,FALSE,FALSE,FALSE,FALSE,FALSE,FALSE,FALSE,FALSE,FALSE,FALSE,FALSE,FALSE,FALSE,FALSE,FALSE,FALSE,FALSE,FALSE,FALSE,FALSE,FALSE,FALSE,FALSE,
				TRUE,TRUE,FALSE,FALSE,FALSE,FALSE,FALSE,FALSE,FALSE,FALSE,FALSE,FALSE,FALSE,FALSE,FALSE,FALSE,FALSE,FALSE,FALSE,FALSE,FALSE,FALSE,FALSE,FALSE,FALSE,FALSE,
				FALSE,FALSE,FALSE,FALSE,FALSE,FALSE,FALSE,FALSE,FALSE,FALSE,FALSE,FALSE,FALSE,FALSE,FALSE,FALSE,FALSE,FALSE,FALSE,FALSE,FALSE,FALSE,FALSE,FALSE,FALSE,FALSE,
				FALSE,TRUE,FALSE,FALSE,FALSE,FALSE,FALSE,FALSE,FALSE,FALSE,FALSE,FALSE,FALSE,FALSE,FALSE,FALSE,FALSE,FALSE,FALSE,FALSE,FALSE,FALSE,FALSE,FALSE,FALSE,FALSE,
				FALSE,TRUE,FALSE,FALSE,FALSE,FALSE,FALSE,FALSE,FALSE,FALSE,FALSE,FALSE,FALSE,FALSE,FALSE,FALSE,FALSE,FALSE,FALSE,FALSE,FALSE,FALSE,FALSE,FALSE,FALSE,FALSE,
				FALSE,TRUE,FALSE,FALSE,FALSE,FALSE,FALSE,FALSE,FALSE,FALSE,FALSE,FALSE,FALSE,FALSE,FALSE,FALSE,FALSE,FALSE,FALSE,FALSE,FALSE,FALSE,FALSE,FALSE,FALSE,FALSE,
				FALSE,TRUE,FALSE,FALSE,FALSE,FALSE,FALSE,FALSE,FALSE,FALSE,FALSE,FALSE,FALSE,FALSE,FALSE,FALSE,FALSE,FALSE,FALSE,FALSE,FALSE,FALSE,FALSE,FALSE,FALSE,FALSE,

				FALSE,FALSE,FALSE,FALSE,FALSE,FALSE,FALSE,FALSE,FALSE,FALSE,FALSE,FALSE,FALSE,FALSE,FALSE,FALSE,FALSE,FALSE,FALSE,FALSE,FALSE,FALSE,FALSE,FALSE,FALSE,FALSE,
				FALSE,FALSE,TRUE,FALSE,FALSE,FALSE,FALSE,FALSE,FALSE,FALSE,FALSE,FALSE,FALSE,FALSE,FALSE,FALSE,FALSE,FALSE,FALSE,FALSE,FALSE,FALSE,FALSE,FALSE,FALSE,FALSE,
				FALSE,FALSE,TRUE,TRUE,FALSE,FALSE,FALSE,FALSE,FALSE,FALSE,FALSE,FALSE,FALSE,FALSE,FALSE,FALSE,FALSE,FALSE,FALSE,FALSE,FALSE,FALSE,FALSE,FALSE,FALSE,FALSE,
				FALSE,FALSE,FALSE,FALSE,FALSE,FALSE,FALSE,FALSE,FALSE,FALSE,FALSE,FALSE,FALSE,FALSE,FALSE,FALSE,FALSE,FALSE,FALSE,FALSE,FALSE,FALSE,FALSE,FALSE,FALSE,FALSE,
				FALSE,FALSE,FALSE,TRUE,FALSE,FALSE,FALSE,FALSE,FALSE,FALSE,FALSE,FALSE,FALSE,FALSE,FALSE,FALSE,FALSE,FALSE,FALSE,FALSE,FALSE,FALSE,FALSE,FALSE,FALSE,FALSE,
				FALSE,FALSE,FALSE,TRUE,FALSE,FALSE,FALSE,FALSE,FALSE,FALSE,FALSE,FALSE,FALSE,FALSE,FALSE,FALSE,FALSE,FALSE,FALSE,FALSE,FALSE,FALSE,FALSE,FALSE,FALSE,FALSE,
				FALSE,FALSE,FALSE,TRUE,FALSE,FALSE,FALSE,FALSE,FALSE,FALSE,FALSE,FALSE,FALSE,FALSE,FALSE,FALSE,FALSE,FALSE,FALSE,FALSE,FALSE,FALSE,FALSE,FALSE,FALSE,FALSE,
				FALSE,FALSE,FALSE,TRUE,FALSE,FALSE,FALSE,FALSE,FALSE,FALSE,FALSE,FALSE,FALSE,FALSE,FALSE,FALSE,FALSE,FALSE,FALSE,FALSE,FALSE,FALSE,FALSE,FALSE,FALSE,FALSE,

				FALSE,FALSE,FALSE,FALSE,FALSE,FALSE,FALSE,FALSE,FALSE,FALSE,FALSE,FALSE,FALSE,FALSE,FALSE,FALSE,FALSE,FALSE,FALSE,FALSE,FALSE,FALSE,FALSE,FALSE,FALSE,FALSE,
				FALSE,FALSE,FALSE,FALSE,TRUE,FALSE,FALSE,FALSE,FALSE,FALSE,FALSE,FALSE,FALSE,FALSE,FALSE,FALSE,FALSE,FALSE,FALSE,FALSE,FALSE,FALSE,FALSE,FALSE,FALSE,FALSE,
				FALSE,FALSE,FALSE,FALSE,TRUE,TRUE,FALSE,FALSE,FALSE,FALSE,FALSE,FALSE,FALSE,FALSE,FALSE,FALSE,FALSE,FALSE,FALSE,FALSE,FALSE,FALSE,FALSE,FALSE,FALSE,FALSE,
				FALSE,FALSE,FALSE,FALSE,FALSE,FALSE,FALSE,FALSE,FALSE,FALSE,FALSE,FALSE,FALSE,FALSE,FALSE,FALSE,FALSE,FALSE,FALSE,FALSE,FALSE,FALSE,FALSE,FALSE,FALSE,FALSE,
				FALSE,FALSE,FALSE,FALSE,FALSE,TRUE,FALSE,FALSE,FALSE,FALSE,FALSE,FALSE,FALSE,FALSE,FALSE,FALSE,FALSE,FALSE,FALSE,FALSE,FALSE,FALSE,FALSE,FALSE,FALSE,FALSE,
				FALSE,FALSE,FALSE,FALSE,FALSE,TRUE,FALSE,FALSE,FALSE,FALSE,FALSE,FALSE,FALSE,FALSE,FALSE,FALSE,FALSE,FALSE,FALSE,FALSE,FALSE,FALSE,FALSE,FALSE,FALSE,FALSE,
				FALSE,FALSE,FALSE,FALSE,FALSE,TRUE,FALSE,FALSE,FALSE,FALSE,FALSE,FALSE,FALSE,FALSE,FALSE,FALSE,FALSE,FALSE,FALSE,FALSE,FALSE,FALSE,FALSE,FALSE,FALSE,FALSE,
				FALSE,FALSE,FALSE,FALSE,FALSE,TRUE,FALSE,FALSE,FALSE,FALSE,FALSE,FALSE,FALSE,FALSE,FALSE,FALSE,FALSE,FALSE,FALSE,FALSE,FALSE,FALSE,FALSE,FALSE,FALSE,FALSE,

				FALSE,FALSE,FALSE,FALSE,FALSE,FALSE,FALSE,FALSE,FALSE,FALSE,FALSE,FALSE,FALSE,FALSE,FALSE,FALSE,FALSE,FALSE,FALSE,FALSE,FALSE,FALSE,FALSE,FALSE,FALSE,FALSE,
				FALSE,FALSE,FALSE,FALSE,FALSE,FALSE,TRUE,FALSE,FALSE,FALSE,FALSE,FALSE,FALSE,FALSE,FALSE,FALSE,FALSE,FALSE,FALSE,FALSE,FALSE,FALSE,FALSE,FALSE,FALSE,FALSE,
				FALSE,FALSE,FALSE,FALSE,FALSE,FALSE,TRUE,TRUE,FALSE,FALSE,FALSE,FALSE,FALSE,FALSE,FALSE,FALSE,FALSE,FALSE,FALSE,FALSE,FALSE,FALSE,FALSE,FALSE,FALSE,FALSE,
				FALSE,FALSE,FALSE,FALSE,FALSE,FALSE,FALSE,FALSE,FALSE,FALSE,FALSE,FALSE,FALSE,FALSE,FALSE,FALSE,FALSE,FALSE,FALSE,FALSE,FALSE,FALSE,FALSE,FALSE,FALSE,FALSE,
				FALSE,FALSE,FALSE,FALSE,FALSE,FALSE,FALSE,TRUE,FALSE,FALSE,FALSE,FALSE,FALSE,FALSE,FALSE,FALSE,FALSE,FALSE,FALSE,FALSE,FALSE,FALSE,FALSE,FALSE,FALSE,FALSE,
				FALSE,FALSE,FALSE,FALSE,FALSE,FALSE,FALSE,TRUE,FALSE,FALSE,FALSE,FALSE,FALSE,FALSE,FALSE,FALSE,FALSE,FALSE,FALSE,FALSE,FALSE,FALSE,FALSE,FALSE,FALSE,FALSE,
				FALSE,FALSE,FALSE,FALSE,FALSE,FALSE,FALSE,TRUE,FALSE,FALSE,FALSE,FALSE,FALSE,FALSE,FALSE,FALSE,FALSE,FALSE,FALSE,FALSE,FALSE,FALSE,FALSE,FALSE,FALSE,FALSE,
				FALSE,FALSE,FALSE,FALSE,FALSE,FALSE,FALSE,TRUE,FALSE,FALSE,FALSE,FALSE,FALSE,FALSE,FALSE,FALSE,FALSE,FALSE,FALSE,FALSE,FALSE,FALSE,FALSE,FALSE,FALSE,FALSE,

				FALSE,FALSE,FALSE,FALSE,FALSE,FALSE,FALSE,FALSE,FALSE,FALSE,FALSE,FALSE,FALSE,FALSE,FALSE,FALSE,FALSE,FALSE,FALSE,FALSE,FALSE,FALSE,FALSE,FALSE,FALSE,FALSE,
				FALSE,FALSE,FALSE,FALSE,FALSE,FALSE,FALSE,FALSE,TRUE,FALSE,FALSE,FALSE,FALSE,FALSE,FALSE,FALSE,FALSE,FALSE,FALSE,FALSE,FALSE,FALSE,FALSE,FALSE,FALSE,FALSE,
				FALSE,FALSE,FALSE,FALSE,FALSE,FALSE,FALSE,FALSE,TRUE,TRUE,FALSE,FALSE,FALSE,FALSE,FALSE,FALSE,FALSE,FALSE,FALSE,FALSE,FALSE,FALSE,FALSE,FALSE,FALSE,FALSE,
				FALSE,FALSE,FALSE,FALSE,FALSE,FALSE,FALSE,FALSE,FALSE,FALSE,FALSE,FALSE,FALSE,FALSE,FALSE,FALSE,FALSE,FALSE,FALSE,FALSE,FALSE,FALSE,FALSE,FALSE,FALSE,FALSE,
				FALSE,FALSE,FALSE,FALSE,FALSE,FALSE,FALSE,FALSE,FALSE,TRUE,FALSE,FALSE,FALSE,FALSE,FALSE,FALSE,FALSE,FALSE,FALSE,FALSE,FALSE,FALSE,FALSE,FALSE,FALSE,FALSE,
				FALSE,FALSE,FALSE,FALSE,FALSE,FALSE,FALSE,FALSE,FALSE,TRUE,FALSE,FALSE,FALSE,FALSE,FALSE,FALSE,FALSE,FALSE,FALSE,FALSE,FALSE,FALSE,FALSE,FALSE,FALSE,FALSE,
				FALSE,FALSE,FALSE,FALSE,FALSE,FALSE,FALSE,FALSE,FALSE,TRUE,FALSE,FALSE,FALSE,FALSE,FALSE,FALSE,FALSE,FALSE,FALSE,FALSE,FALSE,FALSE,FALSE,FALSE,FALSE,FALSE,
				FALSE,FALSE,FALSE,FALSE,FALSE,FALSE,FALSE,FALSE,FALSE,TRUE,FALSE,FALSE,FALSE,FALSE,FALSE,FALSE,FALSE,FALSE,FALSE,FALSE,FALSE,FALSE,FALSE,FALSE,FALSE,FALSE,

				FALSE,FALSE,FALSE,FALSE,FALSE,FALSE,FALSE,FALSE,FALSE,FALSE,FALSE,FALSE,FALSE,FALSE,FALSE,FALSE,FALSE,FALSE,FALSE,FALSE,FALSE,FALSE,FALSE,FALSE,FALSE,FALSE,
				FALSE,FALSE,FALSE,FALSE,FALSE,FALSE,FALSE,FALSE,FALSE,FALSE,TRUE,FALSE,FALSE,FALSE,FALSE,FALSE,FALSE,FALSE,FALSE,FALSE,FALSE,FALSE,FALSE,FALSE,FALSE,FALSE,
				FALSE,FALSE,FALSE,FALSE,FALSE,FALSE,FALSE,FALSE,FALSE,FALSE,TRUE,TRUE,FALSE,FALSE,FALSE,FALSE,FALSE,FALSE,FALSE,FALSE,FALSE,FALSE,FALSE,FALSE,FALSE,FALSE,
				FALSE,FALSE,FALSE,FALSE,FALSE,FALSE,FALSE,FALSE,FALSE,FALSE,FALSE,FALSE,FALSE,FALSE,FALSE,FALSE,FALSE,FALSE,FALSE,FALSE,FALSE,FALSE,FALSE,FALSE,FALSE,FALSE,
				FALSE,FALSE,FALSE,FALSE,FALSE,FALSE,FALSE,FALSE,FALSE,FALSE,FALSE,TRUE,FALSE,FALSE,FALSE,FALSE,FALSE,FALSE,FALSE,FALSE,FALSE,FALSE,FALSE,FALSE,FALSE,FALSE,
				FALSE,FALSE,FALSE,FALSE,FALSE,FALSE,FALSE,FALSE,FALSE,FALSE,FALSE,TRUE,FALSE,FALSE,FALSE,FALSE,FALSE,FALSE,FALSE,FALSE,FALSE,FALSE,FALSE,FALSE,FALSE,FALSE,
				FALSE,FALSE,FALSE,FALSE,FALSE,FALSE,FALSE,FALSE,FALSE,FALSE,FALSE,TRUE,FALSE,FALSE,FALSE,FALSE,FALSE,FALSE,FALSE,FALSE,FALSE,FALSE,FALSE,FALSE,FALSE,FALSE,
				FALSE,FALSE,FALSE,FALSE,FALSE,FALSE,FALSE,FALSE,FALSE,FALSE,FALSE,TRUE,FALSE,FALSE,FALSE,FALSE,FALSE,FALSE,FALSE,FALSE,FALSE,FALSE,FALSE,FALSE,FALSE,FALSE,

				FALSE,FALSE,FALSE,FALSE,FALSE,FALSE,FALSE,FALSE,FALSE,FALSE,FALSE,FALSE,FALSE,FALSE,FALSE,FALSE,FALSE,FALSE,FALSE,FALSE,FALSE,FALSE,FALSE,FALSE,FALSE,FALSE,
				FALSE,FALSE,FALSE,FALSE,FALSE,FALSE,FALSE,FALSE,FALSE,FALSE,FALSE,FALSE,TRUE,FALSE,FALSE,FALSE,FALSE,FALSE,FALSE,FALSE,FALSE,FALSE,FALSE,FALSE,FALSE,FALSE,
				FALSE,FALSE,FALSE,FALSE,FALSE,FALSE,FALSE,FALSE,FALSE,FALSE,FALSE,FALSE,TRUE,TRUE,FALSE,FALSE,FALSE,FALSE,FALSE,FALSE,FALSE,FALSE,FALSE,FALSE,FALSE,FALSE,
				FALSE,FALSE,FALSE,FALSE,FALSE,FALSE,FALSE,FALSE,FALSE,FALSE,FALSE,FALSE,FALSE,FALSE,FALSE,FALSE,FALSE,FALSE,FALSE,FALSE,FALSE,FALSE,FALSE,FALSE,FALSE,FALSE,
				FALSE,FALSE,FALSE,FALSE,FALSE,FALSE,FALSE,FALSE,FALSE,FALSE,FALSE,FALSE,FALSE,TRUE,FALSE,FALSE,FALSE,FALSE,FALSE,FALSE,FALSE,FALSE,FALSE,FALSE,FALSE,FALSE,
				FALSE,FALSE,FALSE,FALSE,FALSE,FALSE,FALSE,FALSE,FALSE,FALSE,FALSE,FALSE,FALSE,TRUE,FALSE,FALSE,FALSE,FALSE,FALSE,FALSE,FALSE,FALSE,FALSE,FALSE,FALSE,FALSE,
				FALSE,FALSE,FALSE,FALSE,FALSE,FALSE,FALSE,FALSE,FALSE,FALSE,FALSE,FALSE,FALSE,TRUE,FALSE,FALSE,FALSE,FALSE,FALSE,FALSE,FALSE,FALSE,FALSE,FALSE,FALSE,FALSE,
				FALSE,FALSE,FALSE,FALSE,FALSE,FALSE,FALSE,FALSE,FALSE,FALSE,FALSE,FALSE,FALSE,TRUE,FALSE,FALSE,FALSE,FALSE,FALSE,FALSE,FALSE,FALSE,FALSE,FALSE,FALSE,FALSE,

				FALSE,FALSE,FALSE,FALSE,FALSE,FALSE,FALSE,FALSE,FALSE,FALSE,FALSE,FALSE,FALSE,FALSE,FALSE,FALSE,FALSE,FALSE,FALSE,FALSE,FALSE,FALSE,FALSE,FALSE,FALSE,FALSE,
				FALSE,FALSE,FALSE,FALSE,FALSE,FALSE,FALSE,FALSE,FALSE,FALSE,FALSE,FALSE,FALSE,FALSE,TRUE,FALSE,FALSE,FALSE,FALSE,FALSE,FALSE,FALSE,FALSE,FALSE,FALSE,FALSE,
				FALSE,FALSE,FALSE,FALSE,FALSE,FALSE,FALSE,FALSE,FALSE,FALSE,FALSE,FALSE,FALSE,FALSE,TRUE,TRUE,FALSE,FALSE,FALSE,FALSE,FALSE,FALSE,FALSE,FALSE,FALSE,FALSE,
				FALSE,FALSE,FALSE,FALSE,FALSE,FALSE,FALSE,FALSE,FALSE,FALSE,FALSE,FALSE,FALSE,FALSE,FALSE,FALSE,FALSE,FALSE,FALSE,FALSE,FALSE,FALSE,FALSE,FALSE,FALSE,FALSE,
				FALSE,FALSE,FALSE,FALSE,FALSE,FALSE,FALSE,FALSE,FALSE,FALSE,FALSE,FALSE,FALSE,FALSE,FALSE,TRUE,FALSE,FALSE,FALSE,FALSE,FALSE,FALSE,FALSE,FALSE,FALSE,FALSE,
				FALSE,FALSE,FALSE,FALSE,FALSE,FALSE,FALSE,FALSE,FALSE,FALSE,FALSE,FALSE,FALSE,FALSE,FALSE,TRUE,FALSE,FALSE,FALSE,FALSE,FALSE,FALSE,FALSE,FALSE,FALSE,FALSE,
				FALSE,FALSE,FALSE,FALSE,FALSE,FALSE,FALSE,FALSE,FALSE,FALSE,FALSE,FALSE,FALSE,FALSE,FALSE,TRUE,FALSE,FALSE,FALSE,FALSE,FALSE,FALSE,FALSE,FALSE,FALSE,FALSE,
				FALSE,FALSE,FALSE,FALSE,FALSE,FALSE,FALSE,FALSE,FALSE,FALSE,FALSE,FALSE,FALSE,FALSE,FALSE,TRUE,FALSE,FALSE,FALSE,FALSE,FALSE,FALSE,FALSE,FALSE,FALSE,FALSE,

				FALSE,FALSE,FALSE,FALSE,FALSE,FALSE,FALSE,FALSE,FALSE,FALSE,FALSE,FALSE,FALSE,FALSE,FALSE,FALSE,FALSE,FALSE,FALSE,FALSE,FALSE,FALSE,FALSE,FALSE,FALSE,FALSE,
				FALSE,FALSE,FALSE,FALSE,FALSE,FALSE,FALSE,FALSE,FALSE,FALSE,FALSE,FALSE,FALSE,FALSE,FALSE,FALSE,TRUE,FALSE,FALSE,FALSE,FALSE,FALSE,FALSE,FALSE,FALSE,FALSE,
				FALSE,FALSE,FALSE,FALSE,FALSE,FALSE,FALSE,FALSE,FALSE,FALSE,FALSE,FALSE,FALSE,FALSE,FALSE,FALSE,TRUE,TRUE,FALSE,FALSE,FALSE,FALSE,FALSE,FALSE,FALSE,FALSE,
				FALSE,FALSE,FALSE,FALSE,FALSE,FALSE,FALSE,FALSE,FALSE,FALSE,FALSE,FALSE,FALSE,FALSE,FALSE,FALSE,FALSE,FALSE,FALSE,FALSE,FALSE,FALSE,FALSE,FALSE,FALSE,FALSE,
				FALSE,FALSE,FALSE,FALSE,FALSE,FALSE,FALSE,FALSE,FALSE,FALSE,FALSE,FALSE,FALSE,FALSE,FALSE,FALSE,FALSE,TRUE,FALSE,FALSE,FALSE,FALSE,FALSE,FALSE,FALSE,FALSE,
				FALSE,FALSE,FALSE,FALSE,FALSE,FALSE,FALSE,FALSE,FALSE,FALSE,FALSE,FALSE,FALSE,FALSE,FALSE,FALSE,FALSE,TRUE,FALSE,FALSE,FALSE,FALSE,FALSE,FALSE,FALSE,FALSE,
				FALSE,FALSE,FALSE,FALSE,FALSE,FALSE,FALSE,FALSE,FALSE,FALSE,FALSE,FALSE,FALSE,FALSE,FALSE,FALSE,FALSE,TRUE,FALSE,FALSE,FALSE,FALSE,FALSE,FALSE,FALSE,FALSE,
				FALSE,FALSE,FALSE,FALSE,FALSE,FALSE,FALSE,FALSE,FALSE,FALSE,FALSE,FALSE,FALSE,FALSE,FALSE,FALSE,FALSE,TRUE,FALSE,FALSE,FALSE,FALSE,FALSE,FALSE,FALSE,FALSE,

				FALSE,FALSE,FALSE,FALSE,FALSE,FALSE,FALSE,FALSE,FALSE,FALSE,FALSE,FALSE,FALSE,FALSE,FALSE,FALSE,FALSE,FALSE,FALSE,FALSE,FALSE,FALSE,FALSE,FALSE,FALSE,FALSE,
				FALSE,FALSE,FALSE,FALSE,FALSE,FALSE,FALSE,FALSE,FALSE,FALSE,FALSE,FALSE,FALSE,FALSE,FALSE,FALSE,FALSE,FALSE,TRUE,FALSE,FALSE,FALSE,FALSE,FALSE,FALSE,FALSE,
				FALSE,FALSE,FALSE,FALSE,FALSE,FALSE,FALSE,FALSE,FALSE,FALSE,FALSE,FALSE,FALSE,FALSE,FALSE,FALSE,FALSE,FALSE,TRUE,TRUE,FALSE,FALSE,FALSE,FALSE,FALSE,FALSE,
				FALSE,FALSE,FALSE,FALSE,FALSE,FALSE,FALSE,FALSE,FALSE,FALSE,FALSE,FALSE,FALSE,FALSE,FALSE,FALSE,FALSE,FALSE,FALSE,FALSE,FALSE,FALSE,FALSE,FALSE,FALSE,FALSE,
				FALSE,FALSE,FALSE,FALSE,FALSE,FALSE,FALSE,FALSE,FALSE,FALSE,FALSE,FALSE,FALSE,FALSE,FALSE,FALSE,FALSE,FALSE,FALSE,TRUE,FALSE,FALSE,FALSE,FALSE,FALSE,FALSE,
				FALSE,FALSE,FALSE,FALSE,FALSE,FALSE,FALSE,FALSE,FALSE,FALSE,FALSE,FALSE,FALSE,FALSE,FALSE,FALSE,FALSE,FALSE,FALSE,TRUE,FALSE,FALSE,FALSE,FALSE,FALSE,FALSE,
				FALSE,FALSE,FALSE,FALSE,FALSE,FALSE,FALSE,FALSE,FALSE,FALSE,FALSE,FALSE,FALSE,FALSE,FALSE,FALSE,FALSE,FALSE,FALSE,TRUE,FALSE,FALSE,FALSE,FALSE,FALSE,FALSE,
				FALSE,FALSE,FALSE,FALSE,FALSE,FALSE,FALSE,FALSE,FALSE,FALSE,FALSE,FALSE,FALSE,FALSE,FALSE,FALSE,FALSE,FALSE,FALSE,TRUE,FALSE,FALSE,FALSE,FALSE,FALSE,FALSE,

				FALSE,FALSE,FALSE,FALSE,FALSE,FALSE,FALSE,FALSE,FALSE,FALSE,FALSE,FALSE,FALSE,FALSE,FALSE,FALSE,FALSE,FALSE,FALSE,FALSE,FALSE,FALSE,FALSE,FALSE,FALSE,FALSE,
				FALSE,FALSE,FALSE,FALSE,FALSE,FALSE,FALSE,FALSE,FALSE,FALSE,FALSE,FALSE,FALSE,FALSE,FALSE,FALSE,FALSE,FALSE,FALSE,FALSE,TRUE,FALSE,FALSE,FALSE,FALSE,FALSE,
				FALSE,FALSE,FALSE,FALSE,FALSE,FALSE,FALSE,FALSE,FALSE,FALSE,FALSE,FALSE,FALSE,FALSE,FALSE,FALSE,FALSE,FALSE,FALSE,FALSE,TRUE,TRUE,FALSE,FALSE,FALSE,FALSE,
				FALSE,FALSE,FALSE,FALSE,FALSE,FALSE,FALSE,FALSE,FALSE,FALSE,FALSE,FALSE,FALSE,FALSE,FALSE,FALSE,FALSE,FALSE,FALSE,FALSE,FALSE,FALSE,FALSE,FALSE,FALSE,FALSE,
				FALSE,FALSE,FALSE,FALSE,FALSE,FALSE,FALSE,FALSE,FALSE,FALSE,FALSE,FALSE,FALSE,FALSE,FALSE,FALSE,FALSE,FALSE,FALSE,FALSE,FALSE,TRUE,FALSE,FALSE,FALSE,FALSE,
				FALSE,FALSE,FALSE,FALSE,FALSE,FALSE,FALSE,FALSE,FALSE,FALSE,FALSE,FALSE,FALSE,FALSE,FALSE,FALSE,FALSE,FALSE,FALSE,FALSE,FALSE,TRUE,FALSE,FALSE,FALSE,FALSE,
				FALSE,FALSE,FALSE,FALSE,FALSE,FALSE,FALSE,FALSE,FALSE,FALSE,FALSE,FALSE,FALSE,FALSE,FALSE,FALSE,FALSE,FALSE,FALSE,FALSE,FALSE,TRUE,FALSE,FALSE,FALSE,FALSE,
				FALSE,FALSE,FALSE,FALSE,FALSE,FALSE,FALSE,FALSE,FALSE,FALSE,FALSE,FALSE,FALSE,FALSE,FALSE,FALSE,FALSE,FALSE,FALSE,FALSE,FALSE,TRUE,FALSE,FALSE,FALSE,FALSE,

				FALSE,FALSE,FALSE,FALSE,FALSE,FALSE,FALSE,FALSE,FALSE,FALSE,FALSE,FALSE,FALSE,FALSE,FALSE,FALSE,FALSE,FALSE,FALSE,FALSE,FALSE,FALSE,FALSE,FALSE,FALSE,FALSE,
				FALSE,FALSE,FALSE,FALSE,FALSE,FALSE,FALSE,FALSE,FALSE,FALSE,FALSE,FALSE,FALSE,FALSE,FALSE,FALSE,FALSE,FALSE,FALSE,FALSE,FALSE,FALSE,TRUE,FALSE,FALSE,FALSE,
				FALSE,FALSE,FALSE,FALSE,FALSE,FALSE,FALSE,FALSE,FALSE,FALSE,FALSE,FALSE,FALSE,FALSE,FALSE,FALSE,FALSE,FALSE,FALSE,FALSE,FALSE,FALSE,TRUE,TRUE,FALSE,FALSE,
				FALSE,FALSE,FALSE,FALSE,FALSE,FALSE,FALSE,FALSE,FALSE,FALSE,FALSE,FALSE,FALSE,FALSE,FALSE,FALSE,FALSE,FALSE,FALSE,FALSE,FALSE,FALSE,FALSE,FALSE,FALSE,FALSE,
				FALSE,FALSE,FALSE,FALSE,FALSE,FALSE,FALSE,FALSE,FALSE,FALSE,FALSE,FALSE,FALSE,FALSE,FALSE,FALSE,FALSE,FALSE,FALSE,FALSE,FALSE,FALSE,FALSE,TRUE,FALSE,FALSE,
				FALSE,FALSE,FALSE,FALSE,FALSE,FALSE,FALSE,FALSE,FALSE,FALSE,FALSE,FALSE,FALSE,FALSE,FALSE,FALSE,FALSE,FALSE,FALSE,FALSE,FALSE,FALSE,FALSE,TRUE,FALSE,FALSE,
				FALSE,FALSE,FALSE,FALSE,FALSE,FALSE,FALSE,FALSE,FALSE,FALSE,FALSE,FALSE,FALSE,FALSE,FALSE,FALSE,FALSE,FALSE,FALSE,FALSE,FALSE,FALSE,FALSE,TRUE,FALSE,FALSE,
				FALSE,FALSE,FALSE,FALSE,FALSE,FALSE,FALSE,FALSE,FALSE,FALSE,FALSE,FALSE,FALSE,FALSE,FALSE,FALSE,FALSE,FALSE,FALSE,FALSE,FALSE,FALSE,FALSE,TRUE,FALSE,FALSE,

				FALSE,FALSE,FALSE,FALSE,FALSE,FALSE,FALSE,FALSE,FALSE,FALSE,FALSE,FALSE,FALSE,FALSE,FALSE,FALSE,FALSE,FALSE,FALSE,FALSE,FALSE,FALSE,FALSE,FALSE,FALSE,FALSE,
				FALSE,FALSE,FALSE,FALSE,FALSE,FALSE,FALSE,FALSE,FALSE,FALSE,FALSE,FALSE,FALSE,FALSE,FALSE,FALSE,FALSE,FALSE,FALSE,FALSE,FALSE,FALSE,FALSE,FALSE,TRUE,FALSE,
				FALSE,FALSE,FALSE,FALSE,FALSE,FALSE,FALSE,FALSE,FALSE,FALSE,FALSE,FALSE,FALSE,FALSE,FALSE,FALSE,FALSE,FALSE,FALSE,FALSE,FALSE,FALSE,FALSE,FALSE,TRUE,TRUE,
				FALSE,FALSE,FALSE,FALSE,FALSE,FALSE,FALSE,FALSE,FALSE,FALSE,FALSE,FALSE,FALSE,FALSE,FALSE,FALSE,FALSE,FALSE,FALSE,FALSE,FALSE,FALSE,FALSE,FALSE,FALSE,FALSE,
				FALSE,FALSE,FALSE,FALSE,FALSE,FALSE,FALSE,FALSE,FALSE,FALSE,FALSE,FALSE,FALSE,FALSE,FALSE,FALSE,FALSE,FALSE,FALSE,FALSE,FALSE,FALSE,FALSE,FALSE,FALSE,TRUE,
				FALSE,FALSE,FALSE,FALSE,FALSE,FALSE,FALSE,FALSE,FALSE,FALSE,FALSE,FALSE,FALSE,FALSE,FALSE,FALSE,FALSE,FALSE,FALSE,FALSE,FALSE,FALSE,FALSE,FALSE,FALSE,TRUE,
				FALSE,FALSE,FALSE,FALSE,FALSE,FALSE,FALSE,FALSE,FALSE,FALSE,FALSE,FALSE,FALSE,FALSE,FALSE,FALSE,FALSE,FALSE,FALSE,FALSE,FALSE,FALSE,FALSE,FALSE,FALSE,TRUE,
				FALSE,FALSE,FALSE,FALSE,FALSE,FALSE,FALSE,FALSE,FALSE,FALSE,FALSE,FALSE,FALSE,FALSE,FALSE,FALSE,FALSE,FALSE,FALSE,FALSE,FALSE,FALSE,FALSE,FALSE,FALSE,TRUE),

		byrow=TRUE,
		name = 'L')

matrixT = mxMatrix(
		type = 'Full',
		nrow = 104,
		ncol = 1,
		free = c(	FALSE,TRUE,TRUE,FALSE,TRUE,TRUE,TRUE,TRUE,
				FALSE,TRUE,TRUE,FALSE,TRUE,TRUE,TRUE,TRUE,
				FALSE,TRUE,TRUE,FALSE,TRUE,TRUE,TRUE,TRUE,
				FALSE,TRUE,TRUE,FALSE,TRUE,TRUE,TRUE,TRUE,
				FALSE,TRUE,TRUE,FALSE,TRUE,TRUE,TRUE,TRUE,
				FALSE,TRUE,TRUE,FALSE,TRUE,TRUE,TRUE,TRUE,
				FALSE,TRUE,TRUE,FALSE,TRUE,TRUE,TRUE,TRUE,
				FALSE,TRUE,TRUE,FALSE,TRUE,TRUE,TRUE,TRUE,
				FALSE,TRUE,TRUE,FALSE,TRUE,TRUE,TRUE,TRUE,
				FALSE,TRUE,TRUE,FALSE,TRUE,TRUE,TRUE,TRUE,
				FALSE,TRUE,TRUE,FALSE,TRUE,TRUE,TRUE,TRUE,
				FALSE,TRUE,TRUE,FALSE,TRUE,TRUE,TRUE,TRUE,
				FALSE,TRUE,TRUE,FALSE,TRUE,TRUE,TRUE,TRUE),
		byrow = TRUE,
		name = 'T')		

matrixF =   mxMatrix(
        	type = "Symm",
        	nrow = 26,
        	ncol = 26,
	  	free = c(
			   TRUE,
			   TRUE,TRUE,
			   TRUE,TRUE,TRUE,

			   TRUE,TRUE,TRUE,TRUE,
			   TRUE,TRUE,TRUE,TRUE,TRUE,
			   TRUE,TRUE,TRUE,TRUE,TRUE,TRUE,

			   TRUE,TRUE,TRUE,TRUE,TRUE,TRUE,TRUE,
			   TRUE,TRUE,TRUE,TRUE,TRUE,TRUE,TRUE,TRUE,
			   TRUE,TRUE,TRUE,TRUE,TRUE,TRUE,TRUE,TRUE,TRUE,

			   TRUE,TRUE,TRUE,TRUE,TRUE,TRUE,TRUE,TRUE,TRUE,TRUE,
			   TRUE,TRUE,TRUE,TRUE,TRUE,TRUE,TRUE,TRUE,TRUE,TRUE,TRUE,
			   TRUE,TRUE,TRUE,TRUE,TRUE,TRUE,TRUE,TRUE,TRUE,TRUE,TRUE,TRUE,

			   TRUE,TRUE,TRUE,TRUE,TRUE,TRUE,TRUE,TRUE,TRUE,TRUE,TRUE,TRUE,TRUE,
			   TRUE,TRUE,TRUE,TRUE,TRUE,TRUE,TRUE,TRUE,TRUE,TRUE,TRUE,TRUE,TRUE,TRUE,
			   TRUE,TRUE,TRUE,TRUE,TRUE,TRUE,TRUE,TRUE,TRUE,TRUE,TRUE,TRUE,TRUE,TRUE,TRUE,

			   TRUE,TRUE,TRUE,TRUE,TRUE,TRUE,TRUE,TRUE,TRUE,TRUE,TRUE,TRUE,TRUE,TRUE,TRUE,TRUE,
			   TRUE,TRUE,TRUE,TRUE,TRUE,TRUE,TRUE,TRUE,TRUE,TRUE,TRUE,TRUE,TRUE,TRUE,TRUE,TRUE,TRUE,
			   TRUE,TRUE,TRUE,TRUE,TRUE,TRUE,TRUE,TRUE,TRUE,TRUE,TRUE,TRUE,TRUE,TRUE,TRUE,TRUE,TRUE,TRUE,

			   TRUE,TRUE,TRUE,TRUE,TRUE,TRUE,TRUE,TRUE,TRUE,TRUE,TRUE,TRUE,TRUE,TRUE,TRUE,TRUE,TRUE,TRUE,TRUE,
			   TRUE,TRUE,TRUE,TRUE,TRUE,TRUE,TRUE,TRUE,TRUE,TRUE,TRUE,TRUE,TRUE,TRUE,TRUE,TRUE,TRUE,TRUE,TRUE,TRUE,
			   TRUE,TRUE,TRUE,TRUE,TRUE,TRUE,TRUE,TRUE,TRUE,TRUE,TRUE,TRUE,TRUE,TRUE,TRUE,TRUE,TRUE,TRUE,TRUE,TRUE,TRUE,

			   TRUE,TRUE,TRUE,TRUE,TRUE,TRUE,TRUE,TRUE,TRUE,TRUE,TRUE,TRUE,TRUE,TRUE,TRUE,TRUE,TRUE,TRUE,TRUE,TRUE,TRUE,TRUE,
			   TRUE,TRUE,TRUE,TRUE,TRUE,TRUE,TRUE,TRUE,TRUE,TRUE,TRUE,TRUE,TRUE,TRUE,TRUE,TRUE,TRUE,TRUE,TRUE,TRUE,TRUE,TRUE,TRUE,
			   TRUE,TRUE,TRUE,TRUE,TRUE,TRUE,TRUE,TRUE,TRUE,TRUE,TRUE,TRUE,TRUE,TRUE,TRUE,TRUE,TRUE,TRUE,TRUE,TRUE,TRUE,TRUE,TRUE,TRUE,

			   TRUE,TRUE,TRUE,TRUE,TRUE,TRUE,TRUE,TRUE,TRUE,TRUE,TRUE,TRUE,TRUE,TRUE,TRUE,TRUE,TRUE,TRUE,TRUE,TRUE,TRUE,TRUE,TRUE,TRUE,TRUE,
			   TRUE,TRUE,TRUE,TRUE,TRUE,TRUE,TRUE,TRUE,TRUE,TRUE,TRUE,TRUE,TRUE,TRUE,TRUE,TRUE,TRUE,TRUE,TRUE,TRUE,TRUE,TRUE,TRUE,TRUE,TRUE,TRUE),

        	byrow = TRUE,
         	name = "F",
		dimnames = list(latnames,latnames))


# note that first element is fixed to '1' for reasons of identification

matrixO = 	mxMatrix(
		type = 'Symm',
		nrow = 13,
		ncol = 13,
         	free = c(	FALSE,
			   	TRUE,TRUE,
			   	TRUE,TRUE,TRUE,
			   	TRUE,TRUE,TRUE,TRUE,
			   	TRUE,TRUE,TRUE,TRUE,TRUE,
			   	TRUE,TRUE,TRUE,TRUE,TRUE,TRUE,
			   	TRUE,TRUE,TRUE,TRUE,TRUE,TRUE,TRUE,
			   	TRUE,TRUE,TRUE,TRUE,TRUE,TRUE,TRUE,TRUE,
			   	TRUE,TRUE,TRUE,TRUE,TRUE,TRUE,TRUE,TRUE,TRUE,
			   	TRUE,TRUE,TRUE,TRUE,TRUE,TRUE,TRUE,TRUE,TRUE,TRUE,
			   	TRUE,TRUE,TRUE,TRUE,TRUE,TRUE,TRUE,TRUE,TRUE,TRUE,TRUE,
			   	TRUE,TRUE,TRUE,TRUE,TRUE,TRUE,TRUE,TRUE,TRUE,TRUE,TRUE,TRUE,
			   	TRUE,TRUE,TRUE,TRUE,TRUE,TRUE,TRUE,TRUE,TRUE,TRUE,TRUE,TRUE,TRUE),
        	byrow = TRUE,
		name = 'O')

matrixP =	mxMatrix(
		type = 'Diag',
		nrow = 8,
		ncol = 8,
		free = c(TRUE,TRUE,TRUE,TRUE,TRUE,TRUE,TRUE,TRUE),
		name = 'P')

matrixK =	mxMatrix(
		type = 'Full',
		nrow = 26,
		ncol = 1,
		free = c(	TRUE,TRUE,
				TRUE,TRUE,
				TRUE,TRUE,
				TRUE,TRUE,
				TRUE,TRUE,
				TRUE,TRUE,
				TRUE,TRUE,
				TRUE,TRUE,
				TRUE,TRUE,
				TRUE,TRUE,
				TRUE,TRUE,
				TRUE,TRUE,
				TRUE,TRUE),
		byrow = TRUE,
		name = 'K')

#kronecker product restrictions on residual factor variances and covariances
algebraQ = mxAlgebra(expression = O %x% P, name = 'Q', dimnames=list(obsnames,obsnames))

algebraM = mxAlgebra(expression = t(T+L%*%K), name = 'M')	
algebraS = mxAlgebra(expression = L %*% F %*% t(L) + Q, name = "S", dimnames=list(obsnames,obsnames))
	
exp = mxMLObjective(covariance="S", means="M", dimnames=obsnames)

M0 = mxModel(title,obs,
			matrixL,matrixT,matrixF,matrixO,matrixP,matrixK,
			algebraQ,algebraS,algebraM,exp)

M0Out = mxRun(M0)


#################################################################################################################################
#################################################################################################################################
# 
#	STEP 2: MEASUREMENT INVARIANCE MODEL
#
#################################################################################################################################
#
# 	MEASUREMENT INVARIANCE MODEL
#	L = I kronecker A
#	T = J kronecker B
#	SCALING IN PHI AND KAPPA
#
#################################################################################################################################
#################################################################################################################################

matrixI =	mxMatrix(
		type = 'Diag',
		nrow = 13,
		ncol = 13,
		free = c(	FALSE,FALSE,FALSE,FALSE,FALSE,FALSE,FALSE,FALSE,FALSE,FALSE,FALSE,FALSE,FALSE),
		values = c(	1,1,1,1,1,1,1,1,1,1,1,1,1),
		byrow = TRUE,
		name = 'I')

matrixA =	mxMatrix(
		type = 'Full',
		nrow = 8,
		ncol = 2,
		free = c(	TRUE,FALSE,
				TRUE,FALSE,
				TRUE,TRUE,
				FALSE,TRUE,
				FALSE,TRUE,
				FALSE,TRUE,
				FALSE,TRUE,
				FALSE,TRUE),
		byrow = TRUE,
		name = 'A')

matrixF =   mxMatrix(
        	type = "Symm",
        	nrow = 26,
        	ncol = 26,
	  	free = c(
			   FALSE,
			   TRUE,FALSE,
			   TRUE,TRUE,TRUE,

			   TRUE,TRUE,TRUE,TRUE,
			   TRUE,TRUE,TRUE,TRUE,TRUE,
			   TRUE,TRUE,TRUE,TRUE,TRUE,TRUE,

			   TRUE,TRUE,TRUE,TRUE,TRUE,TRUE,TRUE,
			   TRUE,TRUE,TRUE,TRUE,TRUE,TRUE,TRUE,TRUE,
			   TRUE,TRUE,TRUE,TRUE,TRUE,TRUE,TRUE,TRUE,TRUE,

			   TRUE,TRUE,TRUE,TRUE,TRUE,TRUE,TRUE,TRUE,TRUE,TRUE,
			   TRUE,TRUE,TRUE,TRUE,TRUE,TRUE,TRUE,TRUE,TRUE,TRUE,TRUE,
			   TRUE,TRUE,TRUE,TRUE,TRUE,TRUE,TRUE,TRUE,TRUE,TRUE,TRUE,TRUE,

			   TRUE,TRUE,TRUE,TRUE,TRUE,TRUE,TRUE,TRUE,TRUE,TRUE,TRUE,TRUE,TRUE,
			   TRUE,TRUE,TRUE,TRUE,TRUE,TRUE,TRUE,TRUE,TRUE,TRUE,TRUE,TRUE,TRUE,TRUE,
			   TRUE,TRUE,TRUE,TRUE,TRUE,TRUE,TRUE,TRUE,TRUE,TRUE,TRUE,TRUE,TRUE,TRUE,TRUE,

			   TRUE,TRUE,TRUE,TRUE,TRUE,TRUE,TRUE,TRUE,TRUE,TRUE,TRUE,TRUE,TRUE,TRUE,TRUE,TRUE,
			   TRUE,TRUE,TRUE,TRUE,TRUE,TRUE,TRUE,TRUE,TRUE,TRUE,TRUE,TRUE,TRUE,TRUE,TRUE,TRUE,TRUE,
			   TRUE,TRUE,TRUE,TRUE,TRUE,TRUE,TRUE,TRUE,TRUE,TRUE,TRUE,TRUE,TRUE,TRUE,TRUE,TRUE,TRUE,TRUE,

			   TRUE,TRUE,TRUE,TRUE,TRUE,TRUE,TRUE,TRUE,TRUE,TRUE,TRUE,TRUE,TRUE,TRUE,TRUE,TRUE,TRUE,TRUE,TRUE,
			   TRUE,TRUE,TRUE,TRUE,TRUE,TRUE,TRUE,TRUE,TRUE,TRUE,TRUE,TRUE,TRUE,TRUE,TRUE,TRUE,TRUE,TRUE,TRUE,TRUE,
			   TRUE,TRUE,TRUE,TRUE,TRUE,TRUE,TRUE,TRUE,TRUE,TRUE,TRUE,TRUE,TRUE,TRUE,TRUE,TRUE,TRUE,TRUE,TRUE,TRUE,TRUE,

			   TRUE,TRUE,TRUE,TRUE,TRUE,TRUE,TRUE,TRUE,TRUE,TRUE,TRUE,TRUE,TRUE,TRUE,TRUE,TRUE,TRUE,TRUE,TRUE,TRUE,TRUE,TRUE,
			   TRUE,TRUE,TRUE,TRUE,TRUE,TRUE,TRUE,TRUE,TRUE,TRUE,TRUE,TRUE,TRUE,TRUE,TRUE,TRUE,TRUE,TRUE,TRUE,TRUE,TRUE,TRUE,TRUE,
			   TRUE,TRUE,TRUE,TRUE,TRUE,TRUE,TRUE,TRUE,TRUE,TRUE,TRUE,TRUE,TRUE,TRUE,TRUE,TRUE,TRUE,TRUE,TRUE,TRUE,TRUE,TRUE,TRUE,TRUE,

			   TRUE,TRUE,TRUE,TRUE,TRUE,TRUE,TRUE,TRUE,TRUE,TRUE,TRUE,TRUE,TRUE,TRUE,TRUE,TRUE,TRUE,TRUE,TRUE,TRUE,TRUE,TRUE,TRUE,TRUE,TRUE,
			   TRUE,TRUE,TRUE,TRUE,TRUE,TRUE,TRUE,TRUE,TRUE,TRUE,TRUE,TRUE,TRUE,TRUE,TRUE,TRUE,TRUE,TRUE,TRUE,TRUE,TRUE,TRUE,TRUE,TRUE,TRUE,TRUE),

        	byrow = TRUE,
         	name = "F",
		dimnames = list(latnames,latnames))

matrixJ = 	mxMatrix(
		type = 'Full',
		nrow = 13,
		ncol = 1,
		free = c(	FALSE,FALSE,FALSE,FALSE,FALSE,FALSE,FALSE,FALSE,FALSE,FALSE,FALSE,FALSE,FALSE),
		values = c(	1,1,1,1,1,1,1,1,1,1,1,1,1),
		byrow = TRUE,
		name = 'J')

matrixB =	mxMatrix(
		type = 'Full',
		nrow = 8,
		ncol = 1,
		free = c(TRUE,TRUE,TRUE,TRUE,TRUE,TRUE,TRUE,TRUE),
		byrow = TRUE,
		name = 'B')

matrixK =	mxMatrix(
		type = 'Full',
		nrow = 26,
		ncol = 1,
		free = c(	FALSE,FALSE,
				TRUE,TRUE,
				TRUE,TRUE,
				TRUE,TRUE,
				TRUE,TRUE,
				TRUE,TRUE,
				TRUE,TRUE,
				TRUE,TRUE,
				TRUE,TRUE,
				TRUE,TRUE,
				TRUE,TRUE,
				TRUE,TRUE,
				TRUE,TRUE),
		byrow = TRUE,
		name = 'K')

algebraQ = mxAlgebra(expression = O %x% P, name = 'Q', dimnames=list(obsnames,obsnames))

# imposition of measurement invariance restrictions using the kronecker product
algebraL = mxAlgebra(expression = I %x% A, name = 'L', dimnames=list(obsnames,latnames))
algebraT = mxAlgebra(expression = J %x% B, name ='T', dimnames=list(obsnames,'intercept'))

algebraM = mxAlgebra(expression = t(T+L%*%K), name = 'M')	
algebraS = mxAlgebra(expression = L %*% F %*% t(L) + Q, name = "S", dimnames=list(obsnames,obsnames))
	
exp = mxMLObjective(covariance="S", means="M", dimnames=obsnames)

MI = mxModel(title,obs,
			matrixI,matrixA,matrixFmatrixO,matrixP,matrixJ,matrixB,matrixK,
			algebraL,algebraQ,algebraT,algebraS,algebraM,exp)

MIOut = mxRun(MI)


#################################################################################################################################
#################################################################################################################################
# 
#	STEP 3: PARTIAL MEASUREMENT INVARIANCE MODEL
#
#################################################################################################################################
#
# 	INTRODUCTION MATRICES FOR VIOLATIONS OF MEASUREMENT INVARIANCE
#	L = I * A + LRS
#	T = U * B + TRS
#
#################################################################################################################################
#################################################################################################################################

matrixRSL =	mxMatrix(
		type = 'Full',
		nrow = 104,
		ncol = 26,
		byrow = TRUE,
		name = "RSL")

matrixRST =	mxMatrix(
		type = 'Full',
		nrow = 104,
		ncol = 1,
		byrow = TRUE,
		name = "RST")

algebraL = mxAlgebra(expression = I %x% A + RSL, name = 'L', dimnames=list(obsnames,latnames))
algebraT = mxAlgebra(expression = J %x% B + RST, name ='T', dimnames=list(obsnames,'intercept'))

algebraM = mxAlgebra(expression = t(T+L%*%K), name = 'M')	
algebraS = mxAlgebra(expression = L %*% F %*% t(L) + Q, name = "S", dimnames=list(obsnames,obsnames))
	
exp = mxMLObjective(covariance="S", means="M", dimnames=obsnames)

MI1 = mxModel(title,obs,
			matrixI,matrixA,matrixF,matrixO,matrixP,matrixJ,matrixB,matrixK,
			matrixRSL,matrixRST,
			algebraL,algebraQ,algebraT,algebraS,algebraM,exp)

# I developed a function for the measurement bias detection procedure
# which iteratively goes through the elements of RSL (A in manuscript) and RST (B in manuscript) 
# to find the model that yields the largest improvement in model fit


#############################################
# model with free intercept pain
#############################################

	MI2 = MI1

	# which intercept???
	# pain
	j = 7

	# RS matrix
	freeRS = matrix(FALSE,104,1)
	valuesRS = matrix(0,104,1)

	# note that Tau0 of the indicator pain is fixed at '0' so that all measurement bias parameters of the indicator pain can be freely estimated
	# alternatively the measurement bias parameters of the first measurement occasions can be fixed at '0'
	MI2$B@free[j]=FALSE
	MI2$B@values[j]=0

	for (t in 1:12){
		freeRS[j+(8*t)]=TRUE
		valuesRS[j+(8*t)]=.1
	}

	MI2$RST@free = freeRS
	MI2$RST@values = valuesRS

	# run model
	MI2T7Out=mxRun(MI2)

	# save
	save.image("modelT7.RData")


#############################################
# model with free intercept pain and sickness
#############################################

	MI3 = MI2T7Out

	# welke tau???
	# sickness
	j = 6

	# RS matrix
	freeRS = MI2T7Out$RST@free
	valuesRS = MI2T7Out$RST@values

	MI3$B@free[j]=FALSE
	MI3$B@values[j]=0

	for (t in 0:(ntime-1)){
		freeRS[j+(8*t)]=TRUE
		valuesRS[j+(8*t)]=.1
	}

	MI3$RST@free = freeRS
	MI3$RST@values = valuesRS

	# run model
	MI3T7T6Out=mxRun(MI3)

	# save
	save.image("modelT7T6.RData")


#############################################
# model with free intercept pain and sickness
# and free factorloading sickness
#############################################

	MI4=MI3T7T6Out

	# which lambda??
	# sickness
	j = 6
	i = 2

	# set lambda to 0 (so that all measurement bias parameters can be estimated)
	MI4$A@free[j,i]=FALSE
	MI4$A@values[j,i]=0

	# RS matrix
	freeRSL = matrix(FALSE,104,26)
	valuesRSL = matrix(0,104,26)

	for (t in 0:(ntime-1)){
		freeRSL[j+(8*t),i+(2*t)]=TRUE
		valuesRSL[j+(8*t),i+(2*t)]=.1
	}

	MI4$RSL@free = freeRSL
	MI4$RSL@values = valuesRSL

	# run model
	MI4T7T6L6Out=mxRun(MI4)

	# save
	save.image("modelT7T6L6.RData")


#################################################################################################################################
#################################################################################################################################
# 
#	STEP 4: MODELING OCCURENCES OF MEASUREMENT BIAS
#
#################################################################################################################################

##############################################################################
##### MODEL FOR TREND TAU 7 
##############################################################################

# fix intercept pain at 0 in Tau0 so that all measurement bias parameters can be estimated
matrixB =	mxMatrix(
		type = 'Full',
		nrow = 8,
		ncol = 1,
		free = c(TRUE,TRUE,TRUE,TRUE,TRUE,TRUE,FALSE,TRUE),
		values = c( 1,1,1,1,1,1,0,1),
		byrow = TRUE,
		name = 'B')

# RS matrix
freeRS = matrix(FALSE,104,1)
valuesRS = matrix(0,104,1)
labelsRS = matrix(NA,104,1)

# labels are used so that measurement bias parameters are modelled to follow the function as specified below
for (t in 0:12){
	valuesRS[7+(8*t)]=.1
	labelsRS[7+(8*t)]=paste("RST7[",t+1,",1]",sep="")
}

matrixRST =	mxMatrix(
		type = 'Full',
		nrow = 104,
		ncol = 1,
		byrow = TRUE,
		values=valuesRS,
		labels = labelsRS,
		name = "RST")

RST7_labels=c("RST7_1","RST7_2","RST7_3","RST7_4","RST7_5","RST7_6","RST7_7","RST7_8","RST7_9","RST7_10","RST7_11","RST7_12","RST7_13")

# intercept
matrixa = mxMatrix(
		type = 'Full',
		nrow = 13,
		ncol = 1,
		free = c(	TRUE,TRUE,TRUE,TRUE,TRUE,TRUE,TRUE,TRUE,TRUE,TRUE,TRUE,TRUE,TRUE),
		values = c(	1,1,1,1,1,1,1,1,1,1,1,1,1),
		labels=c("intT7","intT7","intT7","intT7","intT7","intT7","intT7","intT7","intT7","intT7","intT7","intT7","intT7"),
		byrow = TRUE,
		name = 'a')

# time coding
matrixt = mxMatrix(
		type = 'Full',
		nrow = 13,
		ncol = 1,
		free = c(FALSE,FALSE,FALSE,FALSE,FALSE,FALSE,FALSE,FALSE,FALSE,FALSE,FALSE,FALSE,FALSE),
		values = c(	1,1.1,1.2,1.3,1.4,1.5,1.6,1.7,1.8,1.9,2,2.1,2.2),
		byrow = TRUE,
		name = 't')
# slope
matrixb = mxMatrix(
		type = 'Full',
		nrow = 1,
		ncol = 1,
		free = c(	TRUE),
		values = c(	1),
		labels = "slopeT7",
		byrow = TRUE,
		name = 'b')

#############################################
# linear curve

algebraRST7 = mxAlgebra(expression = a + (t %*% b), name ='RST7', dimnames=list(RST7_labels,'RST7'))

RS = mxModel(title,obs,
			matrixI,matrixA,matrixF,matrixO,matrixP,matrixJ,matrixB,matrixK,
			matrixRSL,matrixRST,
			matrixa,matrixt,matrixb,
			algebraRST7,
			algebraL,algebraQ,algebraT,algebraS,algebraM,exp)

RST7linOut=mxRun(RS)
save.image("RST7lin.RData")

#############################################
# quadratic curve 

# quadratic slope
matrixc = mxMatrix(
		type = 'Full',
		nrow = 1,
		ncol = 1,
		free = c(	TRUE),
		values = c(	1),
		labels = "slopeT7quad",
		byrow = TRUE,
		name = 'c')

algebraRST7 = mxAlgebra(expression = a + (t %*% b) + ((t*t)%*%c), name ='RST7', dimnames=list(RST7_labels,'RST7'))

RS = mxModel(title,obs,
			matrixI,matrixA,matrixF,matrixO,matrixP,matrixJ,matrixB,matrixK,
			matrixRSL,matrixRST,
			matrixa,matrixt,matrixb,matrixc,
			algebraRST7,
			algebraL,algebraQ,algebraT,algebraS,algebraM,exp)

RST7quadOut=mxRun(RS)
save.image("RST7.RData")


#############################################
# inverse curve 

# time coding for inverse curve
matrixt = mxMatrix(
		type = 'Full',
		nrow = 13,
		ncol = 1,
		free = c(FALSE,FALSE,FALSE,FALSE,FALSE,FALSE,FALSE,FALSE,FALSE,FALSE,FALSE,FALSE,FALSE),
		values = c(	.1,.2,.3,.4,.5,.6,.7,.8,.9,1,1.1,1.2,1.3),
		byrow = TRUE,
		name = 't')

algebraRST7 = mxAlgebra(expression = a + diag2vec(solve(vec2diag(t))) %*% b, name ='RST7', dimnames=list(RST7_labels,'RST7'))

RS = mxModel(title,obs,
			matrixI,matrixA,matrixF,matrixO,matrixP,matrixJ,matrixB,matrixK,
			matrixRSL,matrixRST,
			matrixa,matrixt,matrixb,
			algebraRST7,
			algebraL,algebraQ,algebraT,algebraS,algebraM,exp)

RST7invOut=mxRun(RS)
save.image("RST7inv.RData")


##############################################################################
##### MODEL FOR TREND TAU 6 
##############################################################################

matrixB =	mxMatrix(
		type = 'Full',
		nrow = 8,
		ncol = 1,
		free = c(TRUE,TRUE,TRUE,TRUE,TRUE,FALSE,FALSE,TRUE),
		values = c( 1,1,1,1,1,0,0,1),
		byrow = TRUE,
		name = 'B')

#############################################
# model wtih free intercept pain and sickness
#############################################

	# RS matrix
	freeRS = matrix(FALSE,104,1)
	valuesRS = matrix(0,104,1)
	labelsRS = matrix(NA,104,1)

	for (t in 0:12){
		freeRS[7+(8*t)]=TRUE
		valuesRS[7+(8*t)]=.1
		valuesRS[6+(8*t)]=.1
		labelsRS[6+(8*t)]=paste("RST6[",t+1,",1]",sep="")
	}

matrixRST =	mxMatrix(
		type = 'Full',
		nrow = 104,
		ncol = 1,
		byrow = TRUE,
		free=freeRS,
		values=valuesRS,
		labels = labelsRS,
		name = "RST")

#############################################
# linear curve T6

RST6_labels=c("RST6_1","RST6_2","RST6_3","RST6_4","RST6_5","RST6_6","RST6_7","RST6_8","RST6_9","RST6_10","RST6_11","RST6_12","RST6_13")

matrixa = mxMatrix(
		type = 'Full',
		nrow = 13,
		ncol = 1,
		free = c(	TRUE,TRUE,TRUE,TRUE,TRUE,TRUE,TRUE,TRUE,TRUE,TRUE,TRUE,TRUE,TRUE),
		values = c(	1.4,1.4,1.4,1.4,1.4,1.4,1.4,1.4,1.4,1.4,1.4,1.4,1.4),
		labels=c("intT6","intT6","intT6","intT6","intT6","intT6","intT6","intT6","intT6","intT6","intT6","intT6","intT6"),
		byrow = TRUE,
		name = 'a')

matrixt = mxMatrix(
		type = 'Full',
		nrow = 13,
		ncol = 1,
		free = c(FALSE,FALSE,FALSE,FALSE,FALSE,FALSE,FALSE,FALSE,FALSE,FALSE,FALSE,FALSE,FALSE),
		values = c(	1,2,3,4,5,6,7,8,9,10,11,12,13),
		byrow = TRUE,
		name = 't')

matrixb = mxMatrix(
		type = 'Full',
		nrow = 1,
		ncol = 1,
		free = c(	TRUE),
		values = c(	1),
		labels = "slopeT6",
		byrow = TRUE,
		name = 'b')

algebraRST6 = mxAlgebra(expression = a +  t %*% b, name ='RST6', dimnames=list(RST6_labels,'RST6'))

RS = mxModel(title,obs,
			matrixI,matrixA,matrixF,matrixO,matrixP,matrixJ,matrixB,matrixK,
			matrixRSL,matrixRST,
			matrixa,matrixt,matrixb,
			algebraRST6,
			algebraL,algebraQ,algebraT,algebraS,algebraM,exp)

RST6linOut=mxRun(RS)
save.image("RST6lin.RData")


#############################################
# linear piecewise curve T6

RST6_labels=c("RST6_1","RST6_2","RST6_3","RST6_4","RST6_5","RST6_6","RST6_7","RST6_8","RST6_9","RST6_10","RST6_11","RST6_12","RST6_13")

matrixa = mxMatrix(
		type = 'Full',
		nrow = 13,
		ncol = 1,
		free = c(	TRUE,TRUE,TRUE,TRUE,TRUE,TRUE,TRUE,TRUE,TRUE,TRUE,TRUE,TRUE,TRUE),
		values = c(	1.4,1.4,1.4,1.4,1.4,1.4,1.4,1.4,1.4,1.4,1.4,1.4,1.4),
		labels=c("intT6","intT6","intT6","intT6","intT6","intT6","intT6","intT6","intT6","intT6","intT6","intT6","intT6"),
		byrow = TRUE,
		name = 'a')

matrixt1 = mxMatrix(
		type = 'Full',
		nrow = 13,
		ncol = 1,
		free = c(FALSE,FALSE,FALSE,FALSE,FALSE,FALSE,FALSE,FALSE,FALSE,FALSE,FALSE,FALSE,FALSE),
		values = c(	1,2,3,4,5,6,7,8,9,10,11,12,13),
		byrow = TRUE,
		name = 't1')

# additional time coding that only applies to part of the curve
matrixt2 = mxMatrix(
		type = 'Full',
		nrow = 13,
		ncol = 1,
		free = c(FALSE,FALSE,FALSE,FALSE,FALSE,FALSE,FALSE,FALSE,FALSE,FALSE,FALSE,FALSE,FALSE),
		values = c(	0,0,0,0,1,2,3,4,5,6,7,8,9),
		byrow = TRUE,
		name = 't2')

matrixb1 = mxMatrix(
		type = 'Full',
		nrow = 1,
		ncol = 1,
		free = c(	TRUE),
		values = c(	1),
		labels = "slopeT6_1",
		byrow = TRUE,
		name = 'b1')

# slope for additional part of the curve
matrixb2 = mxMatrix(
		type = 'Full',
		nrow = 1,
		ncol = 1,
		free = c(	TRUE),
		values = c(	1),
		labels = "slopeT6_2",
		byrow = TRUE,
		name = 'b2')

algebraRST6 = mxAlgebra(expression = a +  (t1 %*% b1) + (t2 %*% b2), name ='RST6', dimnames=list(RST6_labels,'RST6'))

RS = mxModel(title,obs,
			matrixI,matrixA,matrixF,matrixO,matrixP,matrixJ,matrixB,matrixK,
			matrixRSL,matrixRST,
			matrixa,matrixt1,matrixb1,matrixt2,matrixb2,
			algebraRST6,
			algebraL,algebraQ,algebraT,algebraS,algebraM,exp)

RST6lin2Out=mxRun(RS)
save.image("RST6lin2.RData")


#############################################
# linear piecewise curve T6 (3x)

matrixt1 = mxMatrix(
		type = 'Full',
		nrow = 13,
		ncol = 1,
		free = c(FALSE,FALSE,FALSE,FALSE,FALSE,FALSE,FALSE,FALSE,FALSE,FALSE,FALSE,FALSE,FALSE),
		values = c(	1,2,3,4,5,6,7,8,9,10,11,12,13),
		byrow = TRUE,
		name = 't1')

matrixt2 = mxMatrix(
		type = 'Full',
		nrow = 13,
		ncol = 1,
		free = c(FALSE,FALSE,FALSE,FALSE,FALSE,FALSE,FALSE,FALSE,FALSE,FALSE,FALSE,FALSE,FALSE),
		values = c(	0,0,0,1,2,3,4,5,6,7,8,9,10),
		byrow = TRUE,
		name = 't2')

matrixt3 = mxMatrix(
		type = 'Full',
		nrow = 13,
		ncol = 1,
		free = c(FALSE,FALSE,FALSE,FALSE,FALSE,FALSE,FALSE,FALSE,FALSE,FALSE,FALSE,FALSE,FALSE),
		values = c(	0,0,0,0,0,0,1,2,3,4,5,6,7),
		byrow = TRUE,
		name = 't3')

matrixb3 = mxMatrix(
		type = 'Full',
		nrow = 1,
		ncol = 1,
		free = c(	TRUE),
		values = c(	1),
		labels = "slopeT6_3",
		byrow = TRUE,
		name = 'b3')

algebraRST6 = mxAlgebra(expression = a +  (t1 %*% b1) + (t2 %*% b2) + (t3 %*% b3), name ='RST6', dimnames=list(RST6_labels,'RST6'))

RS = mxModel(title,obs,
			matrixI,matrixA,matrixF,matrixO,matrixP,matrixJ,matrixB,matrixK,
			matrixRSL,matrixRST,
			matrixa,matrixt1,matrixb1,matrixt2,matrixb2,matrixt3,matrixb3,
			algebraRST6,
			algebraL,algebraQ,algebraT,algebraS,algebraM,exp)

RST6lin3Out=mxRun(RS)
save.image("RST6lin33.RData")


##############################################################################
##### MODEL FOR TREND LAMBDA 6 
##############################################################################

matrixB =	mxMatrix(
		type = 'Full',
		nrow = 8,
		ncol = 1,
		free = c(TRUE,TRUE,TRUE,TRUE,TRUE,FALSE,FALSE,TRUE),
		values = c( 1,1,1,1,1,0,0,1),
		byrow = TRUE,
		name = 'B')

matrixA =	mxMatrix(
		type = 'Full',
		nrow = 8,
		ncol = 2,
		free = c(	TRUE,FALSE,
				TRUE,FALSE,
				TRUE,TRUE,
				FALSE,TRUE,
				FALSE,TRUE,
				FALSE,FALSE,
				FALSE,TRUE,
				FALSE,TRUE),
		byrow = TRUE,
		name = 'A')

#############################################
# model wtih free intercept pain and sickness
# and free factor loading sickness
#############################################

	# RS matrix
	freeRS = matrix(FALSE,104,1)
	valuesRS = matrix(0,104,1)

	for (t in 0:12){
		freeRS[7+(8*t)]=TRUE
		valuesRS[7+(8*t)]=.1
		freeRS[6+(8*t)]=TRUE
		valuesRS[6+(8*t)]=.1
	}

matrixRST =	mxMatrix(
		type = 'Full',
		nrow = 104,
		ncol = 1,
		byrow = TRUE,
		free=freeRS,
		values=valuesRS,
		name = "RST")

############################
# factorloading sickness

	# RS matrix
	labelsRS = matrix(NA,104,26)
		
	for (t in 0:12){
		labelsRS[6+(8*t),2+(2*t)]=paste("RSL6[",t+1,",1]",sep="")
	}

# labels for lambda
matrixRSL =	mxMatrix(
		type = 'Full',
		nrow = 104,
		ncol = 26,
		byrow = TRUE,
		labels = labelsRS,
		name = "RSL")

RSL6_labels=c("RSL6_1","RSL6_2","RSL6_3","RSL6_4","RSL6_5","RSL6_6","RSL6_7","RSL6_8","RSL6_9","RSL6_10","RSL6_11","RSL6_12","RSL6_13")

#########################
## linear curve

matrixa = mxMatrix(
		type = 'Full',
		nrow = 13,
		ncol = 1,
		free = c(	TRUE,TRUE,TRUE,TRUE,TRUE,TRUE,TRUE,TRUE,TRUE,TRUE,TRUE,TRUE,TRUE),
		values = c(	1,1,1,1,1,1,1,1,1,1,1,1,1),
		labels=c("intL6","intL6","intL6","intL6","intL6","intL6","intL6","intL6","intL6","intL6","intL6","intL6","intL6"),
		byrow = TRUE,
		name = 'a')

matrixt = mxMatrix(
		type = 'Full',
		nrow = 13,
		ncol = 1,
		free = c(FALSE,FALSE,FALSE,FALSE,FALSE,FALSE,FALSE,FALSE,FALSE,FALSE,FALSE,FALSE,FALSE),
		values = c(	1,1.1,1.2,1.3,1.4,1.5,1.6,1.7,1.8,1.9,2,2.1,2.2),
		byrow = TRUE,
		name = 't')

matrixb = mxMatrix(
		type = 'Full',
		nrow = 1,
		ncol = 1,
		free = c(	TRUE),
		values = c(	1),
		labels = "slopeL6",
		byrow = TRUE,
		name = 'b')

algebraRSL6 = mxAlgebra(expression = a + (t %*% b), name ='RSL6', dimnames=list(RSL6_labels,'RSL6'))

RS = mxModel(title,obs,
			matrixI,matrixA,matrixF,matrixO,matrixP,matrixJ,matrixB,matrixK,
			matrixRSL,matrixRST,
			matrixa,matrixt,matrixb,
			algebraRSL6,
			algebraL,algebraQ,algebraT,algebraS,algebraM,exp)

RSL6linOut=mxRun(RS)
save.image("RSL6lin.RData")


#############################################
# lineare piecewise curve L6

matrixa = mxMatrix(
		type = 'Full',
		nrow = 13,
		ncol = 1,
		free = c(	TRUE,TRUE,TRUE,TRUE,TRUE,TRUE,TRUE,TRUE,TRUE,TRUE,TRUE,TRUE,TRUE),
		values = c(	.3,.3,.3,.3,.3,.3,.3,.3,.3,.3,.3,.3,.3),
		labels=c("intL6","intL6","intL6","intL6","intL6","intL6","intL6","intL6","intL6","intL6","intL6","intL6","intL6"),
		byrow = TRUE,
		name = 'a')

matrixt1 = mxMatrix(
		type = 'Full',
		nrow = 13,
		ncol = 1,
		free = c(FALSE,FALSE,FALSE,FALSE,FALSE,FALSE,FALSE,FALSE,FALSE,FALSE,FALSE,FALSE,FALSE),
		values = c(	1,2,3,4,5,6,7,8,9,10,11,12,13),
		byrow = TRUE,
		name = 't1')

matrixt2 = mxMatrix(
		type = 'Full',
		nrow = 13,
		ncol = 1,
		free = c(FALSE,FALSE,FALSE,FALSE,FALSE,FALSE,FALSE,FALSE,FALSE,FALSE,FALSE,FALSE,FALSE),
		values = c(	0,0,0,0,1,2,3,4,5,6,7,8,9),
		byrow = TRUE,
		name = 't2')

matrixb1 = mxMatrix(
		type = 'Full',
		nrow = 1,
		ncol = 1,
		free = c(	TRUE),
		values = c(	1),
		labels = "slopeL6_1",
		byrow = TRUE,
		name = 'b1')

matrixb2 = mxMatrix(
		type = 'Full',
		nrow = 1,
		ncol = 1,
		free = c(	TRUE),
		values = c(	1),
		labels = "slopeL6_2",
		byrow = TRUE,
		name = 'b2')

algebraRSL6 = mxAlgebra(expression = a +  (t1 %*% b1) + (t2 %*% b2), name ='RSL6', dimnames=list(RSL6_labels,'RSL6'))

RS = mxModel(title,obs,
			matrixI,matrixA,matrixF,matrixO,matrixP,matrixJ,matrixB,matrixK,
			matrixRSL,matrixRST,
			matrixa,matrixt1,matrixb1,matrixt2,matrixb2,
			algebraRSL6,
			algebraL,algebraQ,algebraT,algebraS,algebraM,exp)

RSL6lin2Out=mxRun(RS)
save.image("RSL6lin2.RData")


########################################
## PARTIAL MEASUREMENT INVARIANCE MODEL
## WITH THREE CURVES
## T7 inverse
## T6 3x linear
## L6 2x linear

RSALL=RSL6lin2Out

	# RS matrix
	freeRS = matrix(FALSE,104,1)
	valuesRS = matrix(0,104,1)
	labelsRS = matrix(NA,104,1)

	for (t in 0:12){
		labelsRS[7+(8*t)]=paste("RST7[",t+1,",1]",sep="")
		labelsRS[6+(8*t)]=paste("RST6[",t+1,",1]",sep="")
	}

RSALL$RST@free=freeRS
RSALL$RST@labels=labelsRS

#############################################
# labels RS tau

RST6_labels=c("RST6_1","RST6_2","RST6_3","RST6_4","RST6_5","RST6_6","RST6_7","RST6_8","RST6_9","RST6_10","RST6_11","RST6_12","RST6_13")
RST7_labels=c("RST7_1","RST7_2","RST7_3","RST7_4","RST7_5","RST7_6","RST7_7","RST7_8","RST7_9","RST7_10","RST7_11","RST7_12","RST7_13")

##############################################
### inverse curve T7

matrixaT7 = mxMatrix(
		type = 'Full',
		nrow = 13,
		ncol = 1,
		free = c(	TRUE,TRUE,TRUE,TRUE,TRUE,TRUE,TRUE,TRUE,TRUE,TRUE,TRUE,TRUE,TRUE),
		values = c(	1,1,1,1,1,1,1,1,1,1,1,1,1),
		labels=c("intT7","intT7","intT7","intT7","intT7","intT7","intT7","intT7","intT7","intT7","intT7","intT7","intT7"),
		byrow = TRUE,
		name = 'aT7')

matrixtT7 = mxMatrix(
		type = 'Full',
		nrow = 13,
		ncol = 1,
		free = c(FALSE,FALSE,FALSE,FALSE,FALSE,FALSE,FALSE,FALSE,FALSE,FALSE,FALSE,FALSE,FALSE),
		values = c(	.1,.2,.3,.4,.5,.6,.7,.8,.9,1,1.1,1.2,1.3),
		byrow = TRUE,
		name = 'tT7')

matrixbT7 = mxMatrix(
		type = 'Full',
		nrow = 1,
		ncol = 1,
		free = c(	TRUE),
		values = c(	1),
		labels = "slopeT7",
		byrow = TRUE,
		name = 'bT7')

algebraRST7 = mxAlgebra(expression = aT7 + diag2vec(solve(vec2diag(tT7))) %*% bT7, name ='RST7', dimnames=list(RST7_labels,'RST7'))


#############################################
# linear piecewise curve T6 (3x)

matrixaT6 = mxMatrix(
		type = 'Full',
		nrow = 13,
		ncol = 1,
		free = c(	TRUE,TRUE,TRUE,TRUE,TRUE,TRUE,TRUE,TRUE,TRUE,TRUE,TRUE,TRUE,TRUE),
		values = c(	1.4,1.4,1.4,1.4,1.4,1.4,1.4,1.4,1.4,1.4,1.4,1.4,1.4),
		labels=c("intT6","intT6","intT6","intT6","intT6","intT6","intT6","intT6","intT6","intT6","intT6","intT6","intT6"),
		byrow = TRUE,
		name = 'aT6')

matrixt1T6 = mxMatrix(
		type = 'Full',
		nrow = 13,
		ncol = 1,
		free = c(FALSE,FALSE,FALSE,FALSE,FALSE,FALSE,FALSE,FALSE,FALSE,FALSE,FALSE,FALSE,FALSE),
		values = c(	1,2,3,4,5,6,7,8,9,10,11,12,13),
		byrow = TRUE,
		name = 't1T6')

matrixt2T6 = mxMatrix(
		type = 'Full',
		nrow = 13,
		ncol = 1,
		free = c(FALSE,FALSE,FALSE,FALSE,FALSE,FALSE,FALSE,FALSE,FALSE,FALSE,FALSE,FALSE,FALSE),
		values = c(	0,0,0,1,2,3,4,5,6,7,8,9,10),
		byrow = TRUE,
		name = 't2T6')

matrixt3T6 = mxMatrix(
		type = 'Full',
		nrow = 13,
		ncol = 1,
		free = c(FALSE,FALSE,FALSE,FALSE,FALSE,FALSE,FALSE,FALSE,FALSE,FALSE,FALSE,FALSE,FALSE),
		values = c(	0,0,0,0,0,0,1,2,3,4,5,6,7),
		byrow = TRUE,
		name = 't3T6')

matrixb1T6 = mxMatrix(
		type = 'Full',
		nrow = 1,
		ncol = 1,
		free = c(	TRUE),
		values = c(	1),
		labels = "slopeT6_1",
		byrow = TRUE,
		name = 'b1T6')

matrixb2T6 = mxMatrix(
		type = 'Full',
		nrow = 1,
		ncol = 1,
		free = c(	TRUE),
		values = c(	1),
		labels = "slopeT6_2",
		byrow = TRUE,
		name = 'b2T6')

matrixb3T6 = mxMatrix(
		type = 'Full',
		nrow = 1,
		ncol = 1,
		free = c(	TRUE),
		values = c(	1),
		labels = "slopeT6_3",
		byrow = TRUE,
		name = 'b3T6')

algebraRST6 = mxAlgebra(expression = aT6 +  (t1T6 %*% b1T6) + (t2T6 %*% b2T6) + (t3T6 %*% b3T6), name ='RST6', dimnames=list(RST6_labels,'RST6'))

RSALL=mxModel(	RSALL,
			algebraRST6,algebraRST7,
			matrixaT7,matrixbT7,matrixtT7,
			matrixaT6,matrixt1T6,matrixb1T6,matrixt2T6,matrixb2T6,matrixt3T6,matrixb3T6)

RSALLOUT=mxRun(RSALL)
save.image("RSALL.RData")


#################################################################################################################################
#################################################################################################################################
# 
#	STEP 5: ASSESSMENT OF CHANGE
#
#################################################################################################################################
##############################################################
#
# using test of invariance to test trend kappa in final model
# 
##############################################################


	
